# Supplementary material for: Jumping Motor Skills in Typically Developing Preschool Children Assessed Using a Battery of Tests
Source: Sensors (Basel). 2024 Feb 19;24(4):1344. doi: 10.3390/s24041344 (PMC10893251; doi:10.3390/s24041344)
Supplement: Supplementary file 1 [file sensors-24-01344-s001.zip]

Archive with 1 entries (1 files):
- sensors-2847206-supplementary.pdf
